# Supplementary material for: Metazoan Parasite Vaccines: Present Status and Future Prospects
Source: Front Cell Infect Microbiol. 2018 Mar 13;8:67. doi: 10.3389/fcimb.2018.00067 (PMC5859119; doi:10.3389/fcimb.2018.00067)
Supplement: Supplementary file 1 [file Table1.xlsx]

## Sheet: S1 Vaccines
Table S1. Summary of current commercial and clinical trial vaccines for arthropod ectoparasites and helminth endoparasites of veterinary and medical importance.
	Target host(s)	Disease/ condition	Target parasite	Additional parasite specie(s) tested	Vaccine	Major antigen(s)	Method of antigen discovery	Functional description	Antigen type	Production host	Formulation and additives	Current effective dose description	Immunological responses to vaccine	Previous vaccine efficacies in animal models	Sponsor(s) and/or commercial/producing company	Status	Reference(s)
Arthropod vaccines	Atlantic salmon Salmon salar Rainbow trout Oncorhynchus Mykiss		Caligus rogercresseyi	n.i.	Providean Aquatec Sea Lice®	Vitellogenin-1	Candidate proteins identified using preparative SDS-PAGE fractionation of C. rogercresseyi adult parasite homogenates. Prominent bands were isolated and subjected to tryptic digestion peptide mass fingerprinting (LC-MS/MS). Immunogenic peptides (linear B-cell epitopres) were predicted witin the 220 kDa protein (vitellogenin-1 like protein) sequence. Some 12 peptides were identified.	Recombinant peptide subunit vaccine, based on 220 kDa multimeric vitellogenin-related protein.	Possible synthetic peptides (according to patent)	n.i.	Adjuvant: MontanideTM ISA 763 (Seppic, France) Additives: Mucus stimulating factor (MSF®) Conjugate: Keyhole limpet hemocyanin (KHL) protein	Product presentation: 250 ml (5000 doses) Dose: 0.05 mL/fish, 200 ug of 4 conjugated peptides 1-4 (vaccine 1 from patent) Route of administration: i.p.	Production of specific antibodies in serum and mucus of vaccinated fish positively correlated with parasite reduction. Similarly, positive correlations in protection determined between thickness, number and diameter of mucus-secreting cells pre-vaccination and post-vaccination.	Between 86% and 61% lice reduction in white species	Production: TECNOVAX S.A., Chile	Commercial vaccine	Patent number: CA2873599 Link: http://www.tecnovax.com.ar/productos/providean-aquatec-sea-lice/
	Human	Mosquito-borne Disease	Aedes aegypti	n.i.	AGS-v	AGS	n.i.	Mosquito derived salivary proteins between 20 to 40 kDa of unknown specific function	n.i. but likely recombinant protein	n.i.	Adjuvant: MontanideTM ISA-51 emulsified in WFI	Dose: 0.5 mL/dose, 200 ug Regime: 2 doses on day 0 and 21 Route of administration: i.p.	Not defined, but study indicates AGS-v specific immunoglobulins IgG1, IgG3 and IgM as principal for assessment during mosquito feeding, and recording of effects on feeding and fecundity.	Reported 83% reduction of mosquito borne diseases in animal trials was achieved	Sponsor: National Institute of Allergy and Infectious Diseases (NIAID), National Institutes of Health Clinical Centre, United States	Phase I: Recruiting (ClinicalTrials.gov Identifier: NCT03055000)	Link(s): https://clinicaltrials.gov/ct2/show/study/NCT03055000 https://www.nih.gov/news-events/news-releases/nih-begins-study-vaccine-protect-against-mosquito-borne-diseases
	Cattle		Rhipicephalus microplus	Rhipicephalus annulatus	TickGard® and TickGARDPLUS	Bm86	A single protective antigen was isolated from complex crude extracts via fractionation, vaccination and parasite challenge experiments.	The Bm86 antigen, is a protein of unknown specific function that was named for the species of origin (R. microplus) and the year of first identification in 1986. It is an 89 kDa GPI-anchored glycoprotein located on the apical surface of gut digest cells.	Recombinant protein	Bacterial: Escherichia coli (TickGARD®) Yeast: Pichia pastoris (TickGARDPLUS®)	Adjuvant: MontinideTM (TickGARD) Vaximax i.e. Marcol25:Montanide 888 (9:1) (TickGARDPLUS®)	Product presentation: 100 ml (50 doses) (unopened 3 years shelf-live at 2-8'C) Dose: 2 mL/animal, 50 ug antigen per dose Regime: (a) initial 2 doses at 0, 4 - 6 weeks (b) 1 dose every 2-3 months Route of administration: s.c.	Ingestion of anti-Bm86 antibodies during tick feeding, results in antibody binding to gut luminal surfaces, followed by an apparent lysis of gut epithelial cells causing leakage of gut content into the parasite hemocoel (so-called 'red phenotype'). Lysis mechanism is still unclear, but a complement- mediated lysis is suspected that significantly increases lysis and gut leakage.	% Reduction parasite burden: 20-30% (TickGARD®) ~56% (TickGARD®PLUS) % Reduction reproductive efficiency: 60-80% reduction in egg weight, overall 90% vaccine efficacy (TickGARD®) 72% (TickGARD®PLUS)	Sponsor(s): Biotech Australia Pty. Ltd. and Commonwealth Scientific and Industrial Research Organization (CSIRO), Australia; Production: Intervet Australia Pty. Ltd. (Bendingo, Australia) formerly Hoechst Animal Health	Discontinued commercial vaccine	Patent(s): International patent PCT/AU1987/00401 (International Application number) or WO88/03929 (International Publication Number); US patent numbers US006235283B1 (2001), US005587311A (US patent); European patent number EP0290565B1 (1996). Literature: Rand et al., 1989; Willadsen et al., 1989; Willadsen et al., 1995; Willadsen et al., 1997; Pipano et al., 2003; Jonnson et al., 2000
	Cattle		Rhipicephalus microplus	Rhipicephalus annulatus, Rhipicephalus decoloratus	Gavac® and Gavac®Plus	Bm86/Bm95	Antigen(s) identified as a homologue of Australian tick strain antigen Bm86.	Boophilus microplus gut antigen discovered in 1986. The Bm86 antigen, is a protein of unknown specific function that was named for the species of origin Rhipicephalus microplus (then Boophilus microplus) and the year of first identification in 1986. It is an 89 kDa GPI-anchored glycoprotein located on the apical surface of gut digest cells.	Recombinant protein	Yeast: Pichia pastoris	Adjuvant: MontanideTM 888 VG ( Gavac®)	Product presentation: 100 ml (50 doses) Dose: 2 mL/animal, 100 ug antigen per dose Regime: (a) initial 3 doses at 0, 4 & 7 weeks (b) 1 dose every 6 months Route of administration: i.m.	Similar neutralization and lysis as identified for TickGARD	% Reduction parasite burden: ~9- 100% (Gavac) % Reduction reproductive efficiency: ~72%, overall efficacies from 50-100%	Sponsor: Centro de Ingeniería Genética y Biotecnología (CIGB) de Camagüey, Cuba Production: Heber Biotec S.A., Cuba	Commercial vaccine	Patent number: BR PI 9300625-0 Literature: Canales et al., 1997; Fragoso et al., 1998; de la Fuente et al., 1999; Garcia-Garcia et al., 2000; de la Fuetnte et al., 2007;Odongo et al., 2006
	Cattle		Rhipicephalus microplus	n.i.	Go Tick® (or Tick-Vac®)	Not clearly defined by manufacturer, isolated integral proteins from pathogen-free R. microplus larvae	Pobable native vaccine produced from fractionated larval extracts	Isolated integral protein fraction from pathogen-free R. microplus larvae that was subjected to thermal inactivation and enzymatic pre-filtration and sterilizing filtration. Please note: Little direct information regarding the antigen preparation or its exact formulation is supplied by the manufacturer. Some indirect sources indicate a pure/sterile polyprotein antigen, and one source indicates a …	Probable native preparation from larval extracts	n.i.	Oil-based adjuvant	Product presentation: 20 ml (10 doses) to 200 ml (100 doses) Dose: 2 mL/dose, 100 ug antigen per dose Regime: (a) initial 3 doses at 0, 20 & 60 days (b) revaccination 1 dose every 6 months Route of administration: s.c. or i.m.	n.i.	80% protection in field trials	Production: Limor de Colombia, Colombia also distributed by MK Tecnoquimicas SA as Tick-Vac®	Commercial vaccine	Link(s): http://www.limorcolombia.com/go-tick1.html http://www.soydelcampo.com/vademecum_veterinario/productos.php?id=6568&prod=TICK-VAC-MK http://www.informamos.net/030615/tecnoquimicas_vacuna_tick_vac.htm
Helminth vaccines	Sheep Goats	Dictyocaulosis, verminous bronchitis or lung verminosis	Dictyocaulus filaria	n.i.	Difil	Attenuated L3-larvae	Native vaccine produced from live irradiated L3-larvae	Native vaccine produced from live irradiated L3-larvae	Native attenuated organism	Worms produced from infected donor sheep	n.i.	Dose: 1000 and then 2000 radiation-attenuated D. filaria L3 larvae/dose Regime: 2 doses 4 weeks apart Route of administration: not directly stated	n.i.	% Reduction parasite burden: 98% (kids)	Sponsor(s): The United Nations Development Programme (UNDP) and the International Atomic Energy Agency (IAEA) Production: Nuclear Research Laboratory of the Indian Veterinary Research Institute	Commercial vaccine	Literature: Dhar and Sharma, 1981; Sharma et al., 1988; Sharma, 1994; Sharma et al., 2015
	Cattle	Dictyocaulosis, verminous bronchitis or lung verminosis	Dictyocaulus viviparus	n.i.	Bovilis Huskvac® originally 'Dictol'	Attenuated L3-larvae	Native vaccine produced from live irradiated L3-larvae	Native vaccine produced from live irradiated L3-larvae	Native attenuated organism	Worms produced from infected donor sheep	n.i.	Dose: 25 ml dose, 1000-2000 radiation-attenuated L3 larvae per dose Regime: 2 doses 28 days apart (a single dose necessary every following season) Route of administration: p.o.	n.i.	98% overall protection %Reduction in larvae shedding: 93.3%	Production: Bovilis Huskvac® from MSD Animal Health (Ireland)	Commercial vaccine	Literature: Jarret et al., 1960; Sharma et al., 2015
	Sheep Goats Camels	Cystic echinococcosis	Echinococcus granulosus	E. multilocularis	Providean Hidatil EG95®	EG95	Identified from immunization studies using preparative SDS-PAGE fractionated secretory products derived from in vitro cultured oncospheres. An expression cDNA library was screened with plaque immunoassay using hyperimmune antibodies derived from sheep immune to E. granulosus infection. Protective antigen identified using vaccinated host sera and finally cloned from oncosphere mRNA.	E. granulosis clone number 95. Outer membrane protein of unknown function produced in activated oncospheres. Implicated in oncosphere development.	Recombinant protein with GST-fusion derived from S. japonicum	Bacterial: Escherichia coli	Adjuvant: MontanideTM ISA 70, Saponin Additive: Formaldehyde preservative	Product presentation: 250 ml Dose: 1 mL/dose, 50 ug of antigen Regime: 3 doses at 0, 14 & 178 days (antigen-specific antibodies produced up to 489 days following fist injection) Route of administration: i.p.	In vitro cultures of E. granulosus oncospheres killed by antiserum from EG95 vaccinated sheep. A positive correlation demonstrated between high IgG antibody titres to EG95 and in vitro oncosphere killing. Studies suggest that antibody-dependent complement-mediated lysis is the major host-protective mechanism induced against invading oncosphere in vaccinated sheep. Transmission of protective anti-…	up to a 100% protection, according to manufacturer	Production: TECNOVAX S.A., Argentina	Commercial vaccine	Literature: Gauci et al., 2005; Heath et al., 1981; Osborn and Heath, 1982; Heath and Lawrence, 1996; Lightowlers et al., 1996; Lightowlers, 2012; Craig et al., 2016
	Sheep Goats	Haemonchosis	Haemonchus contortus	H. placei	Barbervax®	1) H11 2) H-gal-GP	Antigens identified using sera obtained from immunized animals with fractionated proteins extracted from adult H. contortus following fractionation by affinity chromatography and SDS-polyacrylamide gel electrophoresis. Encoded protein sequence identified by screening of cDNA expression libraries.	1) Haemonchus galactose-containing membrane glycoprotein complex (H-gal-GP). A complex protein fraction containing proteases and thiol sepharose binding proteins (TSBP) comprising cysteine proteases. Electron microscopy elucidated a highly complex structure containing a putative digestion chamber that may be embedded in the gut membrane of the nematode performing a role in blood meal digestion. 2…	Native proteins	H. contortus parasites produced in donor sheep.	Adjuvant: Saponin-based; Quil-A® 1 mg/ml	Product presentation: 250 ml & 100 ml (unopened 33 month shelf life at 2-8'C) Dose: 1 mL/animal, using 5 ug antigen Regime: 3 doses every 3-4 weeks following initial vaccination. 4th and 5th vaccinations at 6 week intervals. (additional vaccinations can be performed at 6 week intervals while protection is required) (b) for unvaccinated breeding ewes: At least 5 doses 8-9, 4-5 and 1-2 weeks pre-la…	Suggested that IgG production induced by the native protein impairs blood meal digestion through antibody binding to the H-gal-GP complex at the base and "arches" of the protein complex. The latter prevents haemoglobin and other proteins from entering the digestion chamber.	1) For H-gal-GP in sheep: % Reduction eggs: 93% % Reduction parasite burden: 72% 2) For H11 in sheep: % Reduction eggs: 95% % Reduction parasite burden: 87%-94%	Sponsor(s):The Moredun Research Institute (Scotland), Meat and Livestock Australia (Australia) Production: the Albany Laboratory of the Department of Agriculture and Food (Western Australia), WormVax Australia	Commercial vaccine	Literature: Smith et al., 1993 & 1999; Ejoka and Smith, 2010; Fitzpatrick, 2013; Bassetto et al., 2011; Bassetto et al., 2014; Muench et al., 2008; Magaljeas de Matos et al., 2017
	Human	Urinary Schistosomiasis	Schistosoma haematobium	S. mansoni S. japonicum S. bovis	Bilhvax	Sh28GST	Antigen identified using sera obtained from immunized animals with excreted-secreted (ES) products from S. mansoni schistosomula in immunoprecipitation (Western blot) of adult S. hamatobium worm protein extracts that were fractionated with SDS-polyacrylamide gel electrophoresis. Encoded protein sequence identified from mRNA (cDNA) prepared from S. haematobium.	28 kDa recombinant glutathione-S-transferase. An enzyme involved in detoxification. Displays strong activity towards xenobiotic substrates and other reactive carbonyls products from lipid peroxidation. Role in parasite production of host immune regulating prostaglandin D2 during early phase infection. Localised within the parenchymal tissues of schistosomula and adult worms, including parenchymal…	Recombinant protein	Yeast: Saccharomyces cerevisiae	Adjuvant: Alum-based; AL hydrogel® (~0.2% of vaccine volume)	Dose: 0.5 ml per dose; 100ug - 300ug antigen/dose Regime: (a) using 100ug antigen; 3 doses at 0, 28 & 150 days (b) alternative dose 300ug antigen; 2 doses at 0 & 28 days Route of administration: s.c.	In human trials, Th2-type immune response with significant increase in IgG1 levels and comparatively low levels of other subclasses following second booster IgG2, IgG3, IgG4 and IgA . Production of related cytokines IL-5 and IL-13 following second administration of rSh28GST. No significant increase in IgE detected. Antibody inhibitory capacity to target parasite protein correlated to IgG1 and IgG…	% Reduction eggs: 66% (non-human primates) % Reduction parasite burden: 66-77% (non-human primates)	Sponsor: Institute Pasteur and Institute National de la Santé Et de la Recherché Médicale (INSERM), France	Phase I: Completed (ClinicalTrials.gov Identifier: NCT01512277) Phase II: Completed (Not published) Phase III: Completed, results pending (ClinicalTrials.gov Identifier: NCT00870649)	Patent number(s): PCT/FR2013/050252, WO2013/117860 (auto-immune disease treatment) Literature: Dunn et al., 1995; Riveau et al., 2012; Boulanger et al., 1991; Capron et al., 2002; Tendler et al., 2015; Huang et al., 2012; Liu et al., 1996
	Human	Intestinal Schistosomiasis	Schistosoma mansoni	Fasciola hepatica	Sm14	Sm14-FABP	Antigen identified using sera obtained from immunized animals with excreted-secreted (ES) products from S. mansoni schistosomula in immunoprecipitation (Western Blot) of adult worm protein extracts that was fractionated with SDS-polyacrylamide gel electrophoresis. Encoded protein sequence identified by screening of cDNA expression library.	14 kDa monovalent fatty acid-binding protein. Mostly cytosolic protein involved in absorption, transport and compartmentalization of host fatty acids. Wide tissue distribution, especially below the sub-tegumental region of male worms, as well as in vitelline droplets of the female vitelline glands. For the latter, it is suggested that the protein facilitates nutrient aquisition for developing egg…	Recombinant protein	Bacterial: Escherichia coli (Phase I) Yeast: Pichia pastoris (Phase II)	Adjuvant: Glucopyranosyl Lipid A adjuvant-Stable Emulsion (GLA-SE) (50% of vaccine volume); Either as 2.5µg GLA-SE/injection or 5.0µg of GLA-SE/injection	Dose: 0.5 mL; 50 µg antigen/dose Regime: 3 doses 4 weeks apart Route of administration: i.m.	Both humoral and cellular responses elicited in human trials. Significant production of antigen-specific total IgG antibodies (incl. IgG1, IgG2, IgG3 & IgG4) following first and final booster immunizations. No significant increase in IgE detected. Mixed Th1- and Th2-type immune responses characterized by induction of related IL-2, IL-5, IL-10, IFN gamma and TNF alpha cytokines. Sixty days followi…	% Reduction parasite burden: ~40-67% S. mansoni (mice) 89% S. mansoni (rabbits) 100% F. hepatica (mice)	Sponsor: NIH/Baylor College of Medicine Vaccine and Treatment Evaluation Unit Production: Sabin Vaccine institute Product Development Partnership/NIAID	Phase I: Completed (ClinicalTrials.gov Identifier: NCT01154049) Phase II: In progress (ClinicalTrials.gov Identifier: NCT03041766)	Patent number(s): US08554463 (1995, expired); PCT/BRO4/OOOOS (2007), Literature: Tendler et al., 1996; Fonesca et al., 2004; Tendler et al., 2015; Santini-Oliveira et al., 2016; Tebeje et al., 2016
	Human	Intestinal Schistosomiasis	Schistosoma mansoni	S. haematobium S. japonicum	SchistoShield®	Sm-p81	Antigen identified using sera obtained from immunized animals with excreted-secreted (ES) products from S. mansoni schistosomula in immunoprecipitation (Western Blot) of adult worm protein extracts that was fractionated with SDS-polyacrylamide gel electrophoresis. Encoded protein sequence identified by screening of cDNA expression library.	Large subunit of calpain-neutral cysteine protease. Tegument inner surface membranes and epithelial syncytium. Enzyme plays a role in surface membrane biogenesis and renewal that is involved in host immune response evasion.	Recombinant subunit protein	Bacterial: Escherichia coli	Current clinical formulation not indicated. Best performing strategy in non-human primates (Ahmed et al., 2011; Rojo et al. 2017): Adjuvant: Resiquimod Additives: Oligodeoxynucleotides (ODN-10104) containing CpG motifs (250 μg).	Clinical doses not stated. Based on non-human primate studies (Kamakar et al., 2014; Rojo et al., 2017) Dose: 250 ug antigen/dose Regime: 3 doses 4 weeks apart Route of administration: i.m.	Not defined in humans. Protection conferred in nonhuman primates mediated by production of INF gamma and Il-17, as well as production of antigen specific IgG (IgG1) and low levels of IgA and IgM antibodies.	% Reduction eggs: 75% (mice) 54% (tissue); 33% (fecal) (non-human primate) % Reduction parasite burden: ~70% (mice) ~36-58% (non-human primate)	Sponsor: Texas Tech University Health Sciences Centre	Pre-clinical completed, vaccine put forward for Phase I testing.	Patent number: US9248169 Literature: Ahmed et al., 2011; Zhang et al., 2014; Kamakar et al., 2014; Siddiqui and Siddiqui, 2016; Rojo et al., 2017
	Human	Intestinal Schistosomiasis	Schistosoma mansoni	n.i.	Sm-TSP-2	Sm-TSP-2	Antigen identified using sera obtained from immunized animals with excreted-secreted (ES) products from S. mansoni schistosomula in immunoprecipitation (Western Blot) of adult worm protein extracts that was fractionated with SDS-polyacrylamide gel electrophoresis. Encoded protein sequence identified by screening of cDNA expression library.	9 kDa recombinant tetraspanin. An integral membrane protein receptor located on the parasite tegument apical membrane. Found abundantly in larval lung- and adult stages. A putative role in the assembly and maintenance of protein scaffolds for cellular trafficking processes is suggested.	Recombinant subunit protein	Yeast: Pichia pastoris	Adjuvant: Alum-based; AL hydrogel® +/- Glucopyranosyl Lipid A (GLA)	Dose: 0.5 mL; 10 ug, 30 ug or 100 µg antigen/dose Regime: 3 doses at 0, 57 and 113 days Route of administration: i.m.	Not defined in humans. Protection in animal models suggested to be strongly humoral (IgG-mediated). Therefore, human clinical trials are focussing on monitoring host IgG fluctuations during vaccination.	% Reduction eggs: 64% hepatic; 65% fecal (mice) % Reduction Parasite burden: 57% (mice)	Sponsor: NIH/Baylor College of Medicine Vaccine and Treatment Evaluation Unit Production: Sabin Vaccine institute Product Development Partnership/NIAID	Phase Ia: Completed (ClinicalTrials.gov Identifier: NCT02337855) Phase Ib: In preliminary stages, Co-administration of Hepatitis B Virus Vaccine AP 10-701 (ClinicalTrials.gov Identifier: NCT03110757)	Literature: Tran et al., 2006; Tebeje et al., 2016; Tendler et al., 2015
	Pigs	Porcine cysticercosis	Taenia solium	n.i.	Cysvax®	TSOL18	Protective antigen first identified from larval oncospheres excreted-secreted (ES) products of T. ovis and T. saginata, final protein coding sequence amplified from hatched and activated oncosphere cDNA prepared for T. solium.	Taenia solium oncosphere surface protein number 18. A stage-specific oncosphere surface antigen of unknown function	Recombinant protein	Yeast: Pichia pastoris	Adjuvant: Mineral oil Additive: Thiomersal preservative (~0.02% w/v)	Product presentation: 1, 5, 10 and 20 ml vials Dose: 1 mL/dose, using 150 ug antigen Regime: 2 doses 3-4 weeks following primary vaccination (re-vaccination every 6 months) Route of administration: i.m.	Anti-TSOL18 antibodies kill T. solium in vitro culture of oncospheres. Protective immunity induced by vaccination facilitated by antibody and complement-mediated killing of infecting parasites.	Greater than 99% protection	Production: Indian Immunologicals Ltd., India.	Commercial vaccine	Literature: Gauci et al., 1998; Flisser et al., 2004; Gauci et al., 2013; Lightowlers, 2013; Lightowlers et al., 2016; Lightowlers and Donadeu, 2017
Abbreviations: n.i.- not indicated; s.c.- Subcutaneous; i.m.-intramuscular; i.p.- intraperitoneal; p.o.- per os (or orally)

## Sheet: S2 Parsite consortia
Table S2. Selected cooperatives and consortia involved in parasite research and development.
Consortium/cooperative	Link/Reference
PARAGON	https://www.paragoneh2020.eu/
HOOKVAC	http://hookvac.eu/
Consortium against Parasites and Fungi (CaPF)	https://acapf.wordpress.com/
CATVAC	Schetters et al., 2016
Consortium for parasitic drug development	http://www.unc.edu/~vwingate/pipelines.html
Consortium on the Biology of Parasitic Diseases and Network on the Biology of Parasite Vectors	https://www.macfound.org/networks/consortium-on-the-biology-of-parasitic-diseases-an/
NTD modelling consortium	http://www.ntdmodelling.org/
Phosphodiesterase Inhibitors for Neglected Parasitic Diseases	https://www.pde4npd.eu/
WormBase consortium	http://www.sanger.ac.uk/science/collaboration/wormbase-consortium
VectorBase	https://www.vectorbase.org/
ParafishControl	http://www.parafishcontrol.eu/parafishcontrol-consortium/partners
Parasite	http://parasite-project.eu/
KINDReD consortium	http://kindred-fp7.com/
